# Supplementary material for: Distinct seasonal migration patterns of Japanese native and non‐native genotypes of common carp estimated by environmental DNA
Source: Ecol Evol. 2017 Sep 12;7(20):8515–22. doi: 10.1002/ece3.3346 (PMC5648683; doi:10.1002/ece3.3346)
Supplement: Supplementary file 1 [file ECE3-7-8515-s001.xlsx]

## Sheet: Table S1
Table S1. Sample information
Sampling date	Sampling time	Site no.	Water temperature (°C)	pH	EC (µS/cm)	Volume of filtered water/filter (L)	Volume of eluted DNA (µL)
2013-04-23	10:15:00	a	14.3	9.07	160	1	100
2013-04-23	10:05:00	b	15.3	8.92	160	0.66	100
2013-04-23	10:50:00	c	13.9	8.78	160	1	100
2013-04-23	11:00:00	d	14.5	8.6	170	1	100
2013-05-01	04:45:00	a	13.8	7.21	160	0.5	100
2013-05-01	04:54:00	b	14.1	7.54	170	0.5	100
2013-05-01	05:05:00	c	13.5	7	170	0.33	100
2013-05-01	05:15:00	d	13.6	7.11	170	0.33	100
2013-05-17	08:40:00	a	17.6	7.7	170	0.5	100
2013-05-17	09:15:00	b	19.2	8.2	168	0.5	100
2013-05-17	08:50:00	c	19.5	8	170	0.5	100
2013-05-17	09:50:00	d	19.1	7.5	180	0.5	100
2013-06-03	12:35:00	a	26	9.6	144	0.5	100
2013-06-03	12:00:00	b	24.3	9.3	151	0.5	100
2013-06-03	11:45:00	c	23.4	9.1	157	0.5	100
2013-06-03	11:30:00	d	23.2	8	168	0.5	100
2013-08-19	08:10:00	a	29.2	9.6	153	0.5	150
2013-08-19	08:25:00	b	29.3	8.3	168	0.5	100
2013-08-19	08:35:00	c	30.4	9.3	162	0.5	150
2013-08-19	08:45:00	d	30	7.7	178	0.5	150
2013-10-31	10:10:00	a	17	7.41	129	0.5	100
2013-10-31	10:25:00	b	16.6	7.35	130	0.5	100
2013-10-31	09:55:00	c	16.8	7.48	171	0.5	100
2013-10-31	09:50:00	d	16.7	7.5	151	0.5	100
2014-02-07	09:20:00	a	8	7.3	154	0.5	100
2014-02-07	09:30:00	b	4.1	7.5	163	0.5	100
2014-02-07	09:45:00	c	3.9	7.5	172	0.5	100
2014-02-07	10:10:00	d	4.5	7.3	162	0.5	100
2014-03-24	09:25:00	a	12.1	7.3	141	0.5	150
2014-03-24	09:45:00	b	11.8	7.3	148	0.5	100
2014-03-24	09:35:00	c	12.7	7.2	172	0.5	150
2014-03-24	09:55:00	d	10.5	7.4	155	0.5	150
2014-04-11		a		9.55	112	0.5	100
2014-04-11	11:30:00	b	16.8	9.53	110	0.5	100
2014-04-11	11:15:00	c	16.5	9.56	130	0.5	100
2014-04-11	11:00:00	d	16.4	8.99	176	0.5	100
2014-05-26	10:40:00	a	21.8	9.03	116	0.5	150
2014-05-26	10:10:00	b	21.8	8.48	125	0.5	100
2014-05-26	10:00:00	c	21.3	8.94	121	0.5	150
2014-05-26	09:55:00	d	21.1	8.6	118	0.5	150
2014-07-16	11:40:00	a	29.8	8.3	130	0.5	100
2014-07-16	11:50:00	b	28	7.97	136	0.5	100
2014-07-16	11:30:00	c	28.5	8.35	131	0.5	100
2014-07-16	11:20:00	d	28.1	7.74	142	0.5	100
2015-03-16	09:50:00	a	12.3	6.22	110	0.5	100
2015-03-16	10:10:00	b	11.7	6.52	130	0.5	100
2015-03-16	10:20:00	c	12.1	6.77	155	0.5	100
2015-03-16	10:40:00	d	10.9	6.77	142	0.5	100
2015-03-16	11:10:00	e	12.4	7.08	148	0.5	100
2015-03-16	11:15:00	f	12.3	7.16	127	0.5	100
2015-03-16	11:20:00	g	12.4	7.18	113	0.5	100
2015-04-22	09:40:00	a	16.7	7.38	101	0.5	100
2015-04-22	11:00:00	b	18.3	8.01	102	0.5	100
2015-04-22	09:50:00	c	17.6	7.55	105	0.5	100
2015-04-22	11:15:00	d	17.4	8.05	114	0.5	100
2015-04-22	10:13:00	e	17.2	8.01	100	0.5	100
2015-04-22	10:16:00	f	16.7	8.15	99	0.5	100
2015-04-22	10:20:00	g	16.5	8.23	101	0.5	100
2015-06-17	09:40:00	a	26.5	7.79	122	0.5	100
2015-06-17	10:00:00	b	25.7	8.29	121	0.5	100
2015-06-17	09:01:00	c	24.4	7.5	124	0.5	100
2015-06-17	08:55:00	d	24.1	7.1	145	0.5	100
2015-06-17	10:30:00	e	26.1	8.74	121	0.5	100
2015-06-17	10:35:00	f	25.6	8.92	118	0.5	100
2015-06-17	10:40:00	g	25.7	8.88	122	0.5	100
2015-12-24	09:40:00	a	11.5	7.3	135	0.5	100
2015-12-24	09:50:00	b	10.8	7.31	134	0.5	100
2015-12-24	10:00:00	c	11.3	7.3	159	0.5	100
2015-12-24	10:15:00	d	10.7	7.13	166	0.4	100
2015-12-24	10:40:00	e	11.3	7.31	135	0.5	100
2015-12-24	10:45:00	f	11.6	7.28	131	0.5	100
2015-12-24	10:47:00	g	11.7	7.29	131	0.5	100
2016-02-17	09:50:00	a	7.6	8.2	120	0.5	100
2016-02-17	11:15:00	b	7.5	8.13	132	0.5	100
2016-02-17	11:20:00	c	7.9	8.06	154	0.5	100
2016-02-17	11:30:00	d	9.3	7.92	132	0.4	100
2016-02-17	10:10:00	e	7.6	8.19	117	0.5	100
2016-02-17	10:15:00	f	8	8.06	124	0.5	100
2016-02-17	10:20:00	g	8	8.05	118	0.5	100
2016-03-16	13:45:00	a	11.1	7.34	129	0.5	100
2016-03-16	13:10:00	b	10.2	7.24	124	0.5	100
2016-03-16	13:00:00	c	10.1	6.62	135	0.5	100
2016-03-16	12:55:00	d	10.6	6.44	143	0.5	100
2016-03-30	10:05:00	a	14.7	8.01	136	0.5	100
2016-03-30	11:10:00	b	14.6	8.57	141	0.5	100
2016-03-30	11:20:00	c	15	8.23	143	0.5	100
2016-03-30	11:30:00	d	14	8.73	143	0.5	100
2016-03-30	10:25:00	e	14	8.58	135	0.5	100
2016-03-30	10:30:00	f	14	8.75	130	0.5	100
2016-03-30	10:35:00	g	14	8.75	132	0.5	100
2016-04-20	09:50:00	a	16.9	9.48	119	0.5	100
2016-04-20	11:15:00	b	18.8	9.5	124	0.5	100
2016-04-20	09:40:00	c	17.7	9.33	135	0.5	100
2016-04-20	09:30:00	d	17	8.57	140	0.5	100
2016-04-20	10:10:00	e	17	9.45	135	0.5	100
2016-04-20	10:15:00	f	16.9	9.64	124	0.5	100
2016-04-20	10:20:00	g	16.9	9.66	121	0.5	100

## Sheet: Table S2
Table S2. Threshold cycle (CT) values of real-time PCR assays to quantify native/non-native DNA concentration ratios
	Sampling date	Site no.	DNA concentraion	Native/non-native DNA ratio	CT for native probe	CT for non-native probe	Note
Plate 1	2013-10-31	a			35.0131	32.947
Automatic threshold:	2013-10-31	a			34.1817	32.9762
Threshold for native probe = 0.0297	2013-10-31	a			35.1086	33.6362
Threshold for non-native probe = 0.0314	2013-10-31	c			35.1016	34.0089
Template volume = 2 µL	2013-10-31	c			35.2097	33.5217
Standard curve:	2013-10-31	c			36.4735	33.7143
y = 1.19LN(x) - 0.08*	2013-10-31	d			36.2763	35.9053
*x = native/non-native DNA ratio, y = CT(non-native) – CT(native)	2013-10-31	d			35.9283	33.6954
R2 = 0.96	2013-10-31	d			35.9973	35.5513
	2014-02-07	d			38.9762	34.7264
	2014-02-07	d			38.9816	34.4467
	2014-02-07	d			38.7413	34.3835
		Standard	100 copies/reaction	15	30.0896	32.4076
		Standard	100 copies/reaction	15	29.8832	33.9739
		Standard	100 copies/reaction	7	29.5464	31.5704
		Standard	100 copies/reaction	7	30.8478	33.9572
		Standard	100 copies/reaction	7	31.5452	33.8745
		Standard	100 copies/reaction	3	30.8367	31.5026
		Standard	100 copies/reaction	3	30.9246	32.0787
		Standard	100 copies/reaction	3	30.7109	31.444
		Standard	100 copies/reaction	0.333333	29.263	28.0719
		Standard	100 copies/reaction	0.333333	29.5725	28.18
		Standard	100 copies/reaction	0.0666667	30.0588	26.7809
		Standard	100 copies/reaction	0.0666667	30.0373	26.8776
		Standard	100 copies/reaction	0.0666667	30.8672	27.4637
Plate 2	2013-04-23	a			Undetermined	Undetermined	Data not included for the estimation of native/non-native DNA ratio.
Automatic threshold:	2013-04-23	a			35.9091	33.5461
Threshold for native probe = 0.0175	2013-04-23	a			38.4566	34.4639
Threshold for non-native probe = 0.0124	2013-04-23	b			33.1696	34.5096
Template volume = 2 µL	2013-04-23	b			33.3464	32.6956
Standard curve:	2013-04-23	b			32.7409	32.803
y = 1.16LN(x) - 0.73*	2013-05-01	a			29.2742	28.2827
*x = native/non-native DNA ratio, y = CT(non-native) – CT(native)	2013-05-01	a			29.3752	28.6988
R2 = 0.98	2013-05-01	a			29.2936	28.1227
	2013-05-01	b			30.5426	28.4031
	2013-05-01	b			30.5746	28.6657
	2013-05-01	b			30.8693	28.6381
	2013-08-19	d			37.5248	33.2896
	2013-08-19	d			37.1379	Undetermined	Data not included for the estimation of native/non-native DNA ratio.
	2013-08-19	d			36.2617	36.2687
		Standard	100 copies/reaction	7	27.8913	29.3759
		Standard	100 copies/reaction	7	28.7936	30.5675
		Standard	100 copies/reaction	7	29.3337	31.1939
		Standard	100 copies/reaction	3	29.0695	29.3727
		Standard	100 copies/reaction	3	29.1594	29.7099
		Standard	100 copies/reaction	3	28.9198	29.5227
		Standard	100 copies/reaction	1	28.7705	27.7081
		Standard	100 copies/reaction	1	29.6304	28.7738
		Standard	100 copies/reaction	1	28.7882	28.1106
		Standard	100 copies/reaction	0.333333	30.3758	28.2257
		Standard	100 copies/reaction	0.333333	29.9156	27.808
		Standard	100 copies/reaction	0.333333	29.7871	27.2653
		Standard	100 copies/reaction	0.142857	30.3301	27.6478
		Standard	100 copies/reaction	0.142857	29.9662	27.3191
		Standard	100 copies/reaction	0.142857	30.0261	27.1902
Plate 3	2014-02-07	a			30.6072	30.3333
Automatic threshold:	2014-02-07	a			30.7617	30.1204
Threshold for native probe = 0.0282	2014-02-07	a			30.4133	30.0034
Threshold for non-native probe = 0.0467	2014-02-07	b			37.1723	34.3082
Template volume = 2 µL	2014-02-07	b			37.4294	34.4176
Standard curve:	2014-02-07	b			36.139	34.9222
y = 1.18LN(x) + 0.23*	2014-03-24	c			36.6049	34.9935
*x = native/non-native DNA ratio, y = CT(non-native) – CT(native)	2014-03-24	c			35.2681	35.9866
R2 = 0.98	2014-03-24	c			35.5261	33.7328
	2014-03-24	d			35.6509	Undetermined	Data not included for the estimation of native/non-native DNA ratio.
	2014-03-24	d			36.842	35.6896
	2014-03-24	d			35.8843	35.223
	2014-04-11	a			34.923	33.7629
	2014-04-11	a			33.4925	33.464
	2014-04-11	a			33.939	33.7721
	2014-05-26	a			35.4346	33.2608
	2014-05-26	a			35.5064	34.3976
	2014-05-26	a			34.5382	34.1249
	2014-05-26	c			35.4107	32.8621
	2014-05-26	c			35.5889	32.8088
	2014-05-26	c			36.884	34.5331
	2014-05-26	d			36.8184	36.5053
	2014-05-26	d			36.3238	33.9665
	2014-05-26	d			34.847	36.3673
	2014-07-16	a			32.0724	31.4333
	2014-07-16	a			31.8639	31.7648
	2014-07-16	a			32.0732	31.2559
	2014-07-16	b			35.363	33.5634
	2014-07-16	b			36.7615	33.599
	2014-07-16	b			35.2978	33.5717
	2014-07-16	c			36.0145	36.7794
	2014-07-16	c			35.2282	34.6681
	2014-07-16	c			35.046	35.379
	2014-07-16	d			38.9913	34.8725
	2014-07-16	d			36.2009	34.896
	2014-07-16	d			37.3917	34.3608
		Standard	100 copies/reaction	7	29.1727	31.8092
		Standard	100 copies/reaction	7	30.1569	32.8156
		Standard	100 copies/reaction	7	29.0121	31.9786
		Standard	100 copies/reaction	3	29.5888	31.0289
		Standard	100 copies/reaction	3	29.9333	31.3019
		Standard	100 copies/reaction	3	29.8055	31.2278
		Standard	100 copies/reaction	1	30.2546	30.3986
		Standard	100 copies/reaction	1	30.9094	30.8645
		Standard	100 copies/reaction	1	30.0937	30.248
		Standard	100 copies/reaction	0.333333	30.2315	28.9215
		Standard	100 copies/reaction	0.333333	30.914	29.7987
		Standard	100 copies/reaction	0.333333	30.6219	29.1692
		Standard	100 copies/reaction	0.142857	30.7052	28.8786
		Standard	100 copies/reaction	0.142857	31.0136	29.3915
		Standard	100 copies/reaction	0.142857	30.7029	28.7708
Plate 4	2015-03-16	a			32.2905	29.3082
Automatic threshold:	2015-03-16	a			32.6876	29.2479
Threshold for native probe = 0.0221	2015-03-16	a			32.5765	29.2795
Threshold for non-native probe = 0.0128	2015-03-16	b			33.6046	29.793
Template volume = 2 µL	2015-03-16	b			34.1828	29.8387
Standard curve:	2015-03-16	b			33.3832	29.9387
y = 1.17LN(x) - 1.15*	2015-03-16	c			36.2375	31.9423
*x = native/non-native DNA ratio, y = CT(non-native) – CT(native)	2015-03-16	c			33.5589	30.9116
R2 = 0.96	2015-03-16	c			33.6167	31.6197
	2015-03-16	d			37.0585	35.156
	2015-03-16	d			36.4159	33.3318
	2015-03-16	d			36.479	34.8617
	2015-03-16	f			34.7009	30.8477
	2015-03-16	f			36.4099	32.0915
	2015-03-16	f			35.1919	32.0291
	2015-04-22	b			31.4352	30.6551
	2015-04-22	b			31.6772	30.2097
	2015-04-22	b			31.5581	30.3201
	2015-04-22	c			33.0752	31.6272
	2015-04-22	c			33.0934	31.07
	2015-04-22	c			33.0984	31.3779
	2015-04-22	d			32.9946	31.6019
	2015-04-22	d			35.6977	34.4089
	2015-04-22	d			34.0041	32.5624
	2015-04-22	g			36.4828	33.5631
	2015-04-22	g			34.4613	33.2936
	2015-04-22	g			34.9192	32.3809
	2015-06-17	a			36.6137	33.1509
	2015-06-17	a			35.8836	32.7461
	2015-06-17	a			36.831	31.9425
	2015-06-17	d			35.2447	31.8379
	2015-06-17	d			36.9486	31.9194
	2015-06-17	d			36.2747	33.5304
	2015-12-24	c			35.4115	40.9695
	2015-12-24	c			35.887	33.6434
	2015-12-24	c			36.4003	35.7659
		Standard	100 copies/reaction	7	29.299	30.5134
		Standard	100 copies/reaction	7	29.3475	31.0223
		Standard	100 copies/reaction	7	29.2846	30.2887
		Standard	100 copies/reaction	3	29.6211	29.0224
		Standard	100 copies/reaction	3	29.2795	30.092
		Standard	100 copies/reaction	3	29.4276	29.5224
		Standard	100 copies/reaction	1	29.6855	28.2567
		Standard	100 copies/reaction	1	29.9046	28.4168
		Standard	100 copies/reaction	1	29.6661	28.3936
		Standard	100 copies/reaction	0.333333	30.2839	27.784
		Standard	100 copies/reaction	0.333333	30.4311	28.0254
		Standard	100 copies/reaction	0.333333	30.3099	27.6261
		Standard	100 copies/reaction	0.142857	30.8291	27.5477
		Standard	100 copies/reaction	0.142857	30.4825	27.5614
		Standard	100 copies/reaction	0.142857	31.1821	27.6537
Plate 5	2015-12-24	e			37.5351	35.9937
Automatic threshold:	2015-12-24	e			35.8814	35.5811
Threshold for native probe = 0.0210	2015-12-24	e			37.9965	36.1382
Threshold for non-native probe = 0.0823	2016-02-17	c			36.5076	37.8239
Template volume = 2 µL	2016-02-17	c			36.2803	35.9098
Standard curve:	2016-02-17	c			36.8547	Undetermined	Data not included for the estimation of native/non-native DNA ratio.
y = 1.25LN(x) + 1.44*		Standard	100 copies/reaction	7	29.4147	33.6894
*x = native/non-native DNA ratio, y = CT(non-native) – CT(native)		Standard	100 copies/reaction	7	29.583	33.2749
R2 = 0.97		Standard	100 copies/reaction	7	29.7018	33.3424
		Standard	100 copies/reaction	3	29.9245	32.4412
		Standard	100 copies/reaction	3	29.7021	32.2711
		Standard	100 copies/reaction	3	29.4921	33.2312
		Standard	100 copies/reaction	1	29.8319	30.9761
		Standard	100 copies/reaction	1	29.963	31.2218
		Standard	100 copies/reaction	1	30.0771	31.5177
		Standard	100 copies/reaction	0.333333	30.4501	30.5048
		Standard	100 copies/reaction	0.333333	30.7151	30.5882
		Standard	100 copies/reaction	0.333333	30.4762	30.7912
		Standard	100 copies/reaction	0.142857	30.9374	30.2548
		Standard	100 copies/reaction	0.142857	31.7971	30.5654
		Standard	100 copies/reaction	0.142857	31.0538	30.1079
Plate 6	2013-04-23	c			35.3198	35.2782
Automatic threshold:	2013-04-23	c			36.1572	36.2331
Threshold for native probe = 0.0121	2013-04-23	c			36.1727	36.5993
Threshold for non-native probe = 0.0162	2013-05-01	d			39.0755	34.8687
Template volume = 2 µL	2013-05-01	d			39.9354	36.2886
Standard curve:	2013-05-01	d			36.9694	42.7658
y = 1.35LN(x) - 0.64*	2013-05-17	a			35.7468	32.0031
*x = native/non-native DNA ratio, y = CT(non-native) – CT(native)	2013-05-17	a			34.497	32.6235
R2 = 0.93	2013-05-17	a			35.1377	32.9207
	2013-05-17	c			36.0715	32.863
	2013-05-17	c			35.9694	34.4866
	2013-05-17	c			36.9156	34.7621
	2013-05-17	d			38.6028	38.177
	2013-05-17	d			36.6867	33.4511
	2013-05-17	d			39.6276	35.8273
	2013-06-03	a			36.7887	35.6337
	2013-06-03	a			40.3125	34.4866
	2013-06-03	a			38.8152	36.8791
	2013-06-03	c			36.1073	35.6617
	2013-06-03	c			37.3705	35.5537
	2013-06-03	c			36.6057	36.7782
	2013-06-03	d			33.7004	29.3657
	2013-06-03	d			32.8026	28.9787
	2013-06-03	d			33.3659	29.3936
	2013-08-19	c			35.3952	32.3843
	2013-08-19	c			35.1927	32.5058
	2013-08-19	c			36.4123	32.9935
	2013-10-31	b			36.3603	32.9204
	2013-10-31	b			36.1333	34.3028
	2013-10-31	b			36.3728	33.362
	2014-03-24	b			39.2939	35.6818
	2014-03-24	b			37.3445	34.6232
	2014-03-24	b			38.6908	34.9484
	2014-04-11	b			35.4142	33.292
	2014-04-11	b			39.5114	34.7097
	2014-04-11	b			35.706	33.241
		Standard	75 copies/reaction	7	30.8246	33.5669
		Standard	75 copies/reaction	7	31.5789	34.9136
		Standard	75 copies/reaction	7	31.2925	32.4789
		Standard	75 copies/reaction	3	29.6155	29.8812
		Standard	75 copies/reaction	3	29.7502	30.1412
		Standard	75 copies/reaction	3	29.6513	30.6201
		Standard	75 copies/reaction	1	29.6182	28.8258
		Standard	75 copies/reaction	1	30.7565	29.6755
		Standard	75 copies/reaction	1	30.4085	29.3745
		Standard	75 copies/reaction	0.333333	30.155	27.9106
		Standard	75 copies/reaction	0.333333	30.1251	27.8176
		Standard	75 copies/reaction	0.333333	30.8475	28.621
		Standard	75 copies/reaction	0.142857	31.6732	28.6346
		Standard	75 copies/reaction	0.142857	31.1558	28.2197
		Standard	75 copies/reaction	0.142857	31.4905	28.6159
Plate 7	2014-03-24	a			38.1046	35.249
Automatic threshold:	2014-03-24	a			38.3793	34.6663
Threshold for native probe = 0.0150	2014-03-24	a			37.7419	42.4675
Threshold for non-native probe = 0.0146	2014-05-26	b			36.6547	34.7212
Template volume = 1 µL	2014-05-26	b			35.3371	34.5577
Standard curve:	2014-05-26	b			36.1372	36.4699
y = 1.15LN(x) - 0.88*		Standard	50 copies/reaction	7	32.5472	33.6917
*x = native/non-native DNA ratio, y = CT(non-native) – CT(native)		Standard	50 copies/reaction	7	35.8324	38.3671
R2 = 0.96		Standard	50 copies/reaction	7	30.3498	32.1636
		Standard	50 copies/reaction	3	32.084	33.162
		Standard	50 copies/reaction	3	30.3203	30.4045
		Standard	50 copies/reaction	3	30.2494	30.6087
		Standard	50 copies/reaction	1	34.5407	33.4755
		Standard	50 copies/reaction	1	30.7989	29.5547
		Standard	50 copies/reaction	1	29.771	28.6102
		Standard	50 copies/reaction	0.333333	32.4898	30.1942
		Standard	50 copies/reaction	0.333333	32.6428	30.1319
		Standard	50 copies/reaction	0.333333	30.7867	28.5933
		Standard	50 copies/reaction	0.142857	31.4587	28.5144
		Standard	50 copies/reaction	0.142857	31.1099	28.4874
		Standard	50 copies/reaction	0.142857	29.8509	26.8134
Plate 8	2015-06-17	b			36.7734	38.0632
Automatic threshold:	2015-06-17	b			37.7914	37.9102
Threshold for native probe = 0.0133	2015-06-17	b			38.9096	38.5103
Threshold for non-native probe = 0.0575	2015-06-17	c			37.3544	36.6079
Template volume = 2 µL	2015-06-17	c			38.6401	Undetermined	Data not included for the estimation of native/non-native DNA ratio.
Standard curve:	2015-06-17	c			37.4037	38.6966
y = 1.26LN(x) + 0.48*	2016-02-17	b			35.7701	39.1455
*x = native/non-native DNA ratio, y = CT(non-native) – CT(native)	2016-02-17	b			37.0334	36.1502
R2 > 0.99	2016-02-17	b			37.3657	37.6826
	2016-02-17	e			36.6727	36.9899
	2016-02-17	e			Undetermined	Undetermined	Data not included for the estimation of native/non-native DNA ratio.
	2016-02-17	e			37.4906	36.7923
		Standard	75 copies/reaction	7	30.4184	33.3735
		Standard	75 copies/reaction	7	30.0767	33.0168
		Standard	75 copies/reaction	3	30.7324	32.5737
		Standard	75 copies/reaction	3	31.3285	33.1235
		Standard	75 copies/reaction	1	31.1403	31.524
		Standard	75 copies/reaction	1	31.592	32.2463
		Standard	75 copies/reaction	0.333333	31.2017	30.3281
		Standard	75 copies/reaction	0.333333	31.3076	30.4304
		Standard	75 copies/reaction	0.142857	32.3034	30.3989
		Standard	75 copies/reaction	0.142857	33.0764	31.0059
Plate 9	2013-04-23	d			37.9249	34.4862
Automatic threshold:	2013-04-23	d			36.5434	33.8973
Threshold for native probe = 0.0183	2013-04-23	d			40.7508	44.7139
Threshold for non-native probe = 0.0143	2013-05-01	c			35.6977	33.4872
Template volume = 2 µL	2013-05-01	c			36.4642	33.4232
Standard curve:	2013-05-01	c			36.5405	33.2519
y = 0.99LN(x) - 1.69*	2014-02-07	c			37.4033	35.36
*x = native/non-native DNA ratio, y = CT(non-native) – CT(native)	2014-02-07	c			36.2548	35.8546
R2 = 0.97	2014-02-07	c			38.5365	34.3647
	2014-04-11	c			34.4964	33.2238
	2014-04-11	c			36.5238	34.1956
	2014-04-11	c			35.1924	34.2209
	2014-04-11	d			34.8266	34.0783
	2014-04-11	d			35.5557	33.1592
	2014-04-11	d			35.5735	33.7928
	2015-04-22	e			35.454	32.3615
	2015-04-22	e			35.8856	33.9501
	2015-04-22	e			35.8282	33.2867
	2016-02-17	a			38.678	34.4726
	2016-02-17	a			39.3046	34.9141
	2016-02-17	a			36.1899	32.8069
	2016-03-16	a			34.8601	31.6752
	2016-03-16	a			34.8438	31.9829
	2016-03-16	a			34.6071	32.4146
	2016-03-16	b			31.6036	27.4098
	2016-03-16	b			31.015	26.9976
	2016-03-16	b			31.3244	27.0189
	2016-03-16	c			38.6653	36.1192
	2016-03-16	c			36.8915	33.2832
	2016-03-16	c			34.3962	33.4336
	2016-03-16	d			34.6817	31.3531
	2016-03-16	d			34.9174	31.5315
	2016-03-16	d			34.8612	31.8747
		Standard	75 copies/reaction	7	31.3359	31.2796
		Standard	75 copies/reaction	7	31.045	31.5403
		Standard	75 copies/reaction	7	31.2876	31.5204
		Standard	75 copies/reaction	3	30.8667	30.572
		Standard	75 copies/reaction	3	30.8022	30.1136
		Standard	75 copies/reaction	3	30.6465	30.416
		Standard	75 copies/reaction	1	31.1023	29.3793
		Standard	75 copies/reaction	1	31.2879	29.1454
		Standard	75 copies/reaction	1	31.1113	29.1707
		Standard	75 copies/reaction	0.333333	32.4293	29.2829
		Standard	75 copies/reaction	0.333333	31.9209	29.2738
		Standard	75 copies/reaction	0.333333	32.0681	29.3192
		Standard	75 copies/reaction	0.142857	32.6075	29.2754
		Standard	75 copies/reaction	0.142857	33.0961	29.5224
		Standard	75 copies/reaction	0.142857	33.0181	29.4598
Plate 10	2016-03-30	a			34.5646	30.6111
Automatic threshold:	2016-03-30	a			35.2847	31.8969
Threshold for native probe = 0.0187	2016-03-30	a			35.7527	32.2028
Threshold for non-native probe = 0.0130	2016-03-30	b			32.9101	28.344
Template volume = 2 µL	2016-03-30	b			32.5194	28.004
Standard curve:	2016-03-30	b			32.87	28.6682
y = 1.11LN(x) - 1.60*	2016-03-30	c			36.6608	33.2871
*x = native/non-native DNA ratio, y = CT(non-native) – CT(native)	2016-03-30	c			38.5318	32.9666
R2 = 0.98	2016-03-30	c			37.1948	35.1021
	2016-03-30	d			35.8527	31.8641
	2016-03-30	d			35.6606	31.6362
	2016-03-30	d			35.3762	30.8605
	2016-03-30	e			38.5569	33.6327
	2016-03-30	e			Undetermined	43.5686	Data not included for the estimation of native/non-native DNA ratio.
	2016-03-30	e			37.5692	34.7289
	2016-03-30	g			38.2169	35.6001
	2016-03-30	g			36.9495	36.3824
	2016-03-30	g			Undetermined	Undetermined	Data not included for the estimation of native/non-native DNA ratio.
	2016-04-20	a			35.339	36.268
	2016-04-20	a			35.3519	33.9404
	2016-04-20	a			34.9754	32.9681
	2016-04-20	b			34.0112	29.7547
	2016-04-20	b			34.2137	30.331
	2016-04-20	b			34.371	30.2693
	2016-04-20	c			37.2491	36.0843
	2016-04-20	c			36.2702	32.4202
	2016-04-20	c			36.9447	35.3332
	2016-04-20	d			36.2308	33.9202
	2016-04-20	d			36.1466	35.3713
	2016-04-20	d			36.879	33.9494
	2016-04-20	e			35.866	32.8933
	2016-04-20	e			35.7321	32.8205
	2016-04-20	e			35.365	31.8645
	2016-04-20	g			36.6123	35.277
	2016-04-20	g			37.1317	34.1582
	2016-04-20	g			37.186	33.2958
		Standard	100 copies/reaction	15	28.8347	30.4258
		Standard	100 copies/reaction	15	29.0007	31.0303
		Standard	100 copies/reaction	15	29.1025	30.7247
		Standard	100 copies/reaction	7	29.2637	30.1634
		Standard	100 copies/reaction	7	28.6352	28.9646
		Standard	100 copies/reaction	7	29.1004	29.2831
		Standard	100 copies/reaction	3	30.7352	30.4782
		Standard	100 copies/reaction	3	31.1199	30.5625
		Standard	100 copies/reaction	3	30.6467	29.8773
		Standard	100 copies/reaction	1	29.5375	27.6865
		Standard	100 copies/reaction	1	28.9478	27.5034
		Standard	100 copies/reaction	1	28.4037	26.4213
		Standard	100 copies/reaction	0.333333	29.7727	26.705
		Standard	100 copies/reaction	0.333333	28.6077	25.4377
		Standard	100 copies/reaction	0.333333	28.4626	25.3815
		Standard	100 copies/reaction	0.142857	31.0131	27.1522
		Standard	100 copies/reaction	0.142857	29.1323	25.4791
		Standard	100 copies/reaction	0.142857	28.7517	25.142
		Standard	100 copies/reaction	0.0666667	32.0328	27.7423
		Standard	100 copies/reaction	0.0666667	30.0372	25.7504
		Standard	100 copies/reaction	0.0666667	29.2688	24.9205
Plate 11	2013-05-17	b			36.3845	33.8714
Automatic threshold:	2013-05-17	b			37.9367	34.0152
Threshold for native probe = 0.0145	2013-05-17	b			38.8983	Undetermined	Data not included for the estimation of native/non-native DNA ratio.
Threshold for non-native probe = 0.0104	2013-06-03	b			38.4375	34.9485
Template volume = 2 µL	2013-06-03	b			38.8397	Undetermined	Data not included for the estimation of native/non-native DNA ratio.
Standard curve:	2013-06-03	b			38.1005	34.8849
y = 1.19LN(x) - 1.44*	2013-08-19	b			37.8989	34.8192
*x = native/non-native DNA ratio, y = CT(non-native) – CT(native)	2013-08-19	b			38.2614	34.8323
R2 = 0.95	2013-08-19	b			Undetermined	41.5338	Data not included for the estimation of native/non-native DNA ratio.
	2015-03-16	e			38.4201	33.7815
	2015-03-16	e			35.5856	32.3676
	2015-03-16	e			37.7029	35.4423
	2015-04-22	a			35.2697	32.5419
	2015-04-22	a			36.5602	34.1811
	2015-04-22	a			Undetermined	33.7625
	2015-04-22	f			35.2542	32.8957
	2015-04-22	f			36.3298	35.9562
	2015-04-22	f			36.4894	42.2417
	2015-06-17	e			39.1558	37.6824
	2015-06-17	e			38.9685	36.7113
	2015-06-17	e			38.7382	35.6117
	2015-06-17	g			35.5333	33.9362
	2015-06-17	g			35.4056	36.1512
	2015-06-17	g			36.0406	42.007
	2016-03-30	f			41.4685	36.1947
	2016-03-30	f			36.7029	35.2028
	2016-03-30	f			36.9004	34.4537
		Standard	50 copies/reaction	15	29.5939	31.6083
		Standard	50 copies/reaction	15	30.0032	31.665
		Standard	50 copies/reaction	7	29.8904	30.4802
		Standard	50 copies/reaction	7	29.9908	32.1258
		Standard	50 copies/reaction	7	30.315	31.2313
		Standard	50 copies/reaction	3	29.5392	29.3081
		Standard	50 copies/reaction	3	29.6465	29.3734
		Standard	50 copies/reaction	3	29.373	29.1422
		Standard	50 copies/reaction	1	33.0998	31.5222
		Standard	50 copies/reaction	1	32.9755	30.8573
		Standard	50 copies/reaction	1	32.8762	31.1674
		Standard	50 copies/reaction	0.333333	36.8664	32.75
		Standard	50 copies/reaction	0.333333	35.7491	33.4144
		Standard	50 copies/reaction	0.142857	32.7162	29.2619
		Standard	50 copies/reaction	0.142857	32.4266	28.9406
		Standard	50 copies/reaction	0.142857	32.7296	28.9943
		Standard	50 copies/reaction	0.0666667	31.4713	27.1796
		Standard	50 copies/reaction	0.0666667	31.2178	26.6636
		Standard	50 copies/reaction	0.0666667	31.023	26.5269

## Sheet: Table S3
Table S3. Threshold cycle (CT) values of real-time PCR assays for CytB quantification
	Sampling date	Site no.	CytB concentration (copies/µL)	Template dilution rate	CT
Plate 1	2013-04-23	a		1	37.3729
Automatic threshold = 0.016	2013-04-23	a		1	34.9136
Template volume = 1 µL	2013-04-23	a		1	35.4871
Standard curve:	2013-04-23	b		1	33.5112
y = -1.44LN(x)+ 38.21*	2013-04-23	b		1	34.7349
*x = CytB concentration, y = CT	2013-04-23	b		1	33.9959
R2 = 0.99	2013-04-23	c		1	36.6833
	2013-04-23	c		1	37.1391
	2013-04-23	c		1	37.1964
	2013-05-01	a		1	31.2512
	2013-05-01	a		1	30.8301
	2013-05-01	a		1	31.7088
	2013-05-01	c		1	36.4901
	2013-05-01	c		1	36.5497
	2013-05-01	c		1	36.8549
	2013-05-01	d		1	Undetermined
	2013-05-01	d		1	37.1602
	2013-05-01	d		1	36.913
	2013-05-17	a		1	35.1593
	2013-05-17	a		1	37.4203
	2013-05-17	a		1	34.9564
	2013-05-17	b		1	44.2441
	2013-05-17	b		1	36.908
	2013-05-17	b		1	43.3813
	2013-05-17	c		1	36.9108
	2013-05-17	c		1	35.121
	2013-05-17	c		1	35.3838
	2013-06-03	a		1	37.1505
	2013-06-03	a		1	37.8623
	2013-06-03	a		1	37.2365
	2013-06-03	b		1	35.5758
	2013-06-03	b		1	36.1883
	2013-06-03	b		1	35.2165
	2013-06-03	c		1	38.872
	2013-06-03	c		1	35.2675
	2013-06-03	c		1	36.1614
	2013-06-03	d		1	33.031
	2013-06-03	d		1	32.5165
	2013-06-03	d		1	32.7053
	2013-08-19	a		1	43.1531
	2013-08-19	a		1	41.4171
	2013-08-19	a		1	43.3833
	2013-08-19	b		1	36.886
	2013-08-19	b		1	36.3942
	2013-08-19	b		1	42.802
	2013-08-19	d		1	35.9871
	2013-08-19	d		1	38.189
	2013-08-19	d		1	37.4044
	2013-10-31	a		1	33.4117
	2013-10-31	a		1	32.9842
	2013-10-31	a		1	33.4728
	2013-10-31	b		1	35.9734
	2013-10-31	b		1	38.4137
	2013-10-31	b		1	36.0959
	2013-10-31	c		1	36.4259
	2013-10-31	c		1	36.0117
	2013-10-31	c		1	35.9143
	2013-10-31	d		1	38.0512
	2013-10-31	d		1	Undetermined
	2013-10-31	d		1	36.7564
		Standard	3000		26.9623
		Standard	3000		26.2778
		Standard	300		29.9306
		Standard	300		30.5567
		Standard	30		33.5629
		Standard	30		33.5458
		Standard	3		36.2431
		Standard	3		36.586
Plate 2	2014-02-07	a		1	31.2719
Automatic threshold = 0.111	2014-02-07	a		1	31.2706
Template volume = 1.5 µL	2014-02-07	a		1	31.0968
Standard curve:	2014-02-07	b		1	35.373
y = -1.30LN(x)+ 39.42*	2014-02-07	b		1	35.309
*x = CytB concentration, y = CT	2014-02-07	b		1	34.9655
R2 = 0.99	2014-02-07	c		1	40.5047
	2014-02-07	c		1	38.3104
	2014-02-07	c		1	38.2663
	2014-02-07	d		1	37.9572
	2014-02-07	d		1	39.1511
	2014-02-07	d		1	37.9961
	2014-03-24	a		0.666667	40.4427
	2014-03-24	a		0.666667	39.0584
	2014-03-24	a		0.666667	39.2147
	2014-03-24	c		1	37.686
	2014-03-24	c		1	37.3689
	2014-03-24	c		1	36.9246
	2014-03-24	d		1	38.8623
	2014-03-24	d		1	38.8313
	2014-03-24	d		1	38.7887
	2014-04-11	a		1	35.8225
	2014-04-11	a		1	35.6212
	2014-04-11	a		1	35.5084
	2014-04-11	b		1	39.3314
	2014-04-11	b		1	37.7765
	2014-04-11	b		1	37.9475
	2014-04-11	c		1	36.0839
	2014-04-11	c		1	36.2454
	2014-04-11	c		1	36.7822
	2014-04-11	d		1	37.7842
	2014-04-11	d		1	37.8712
	2014-04-11	d		1	39.0144
	2014-05-26	a		0.5	37.1625
	2014-05-26	a		0.5	36.8743
	2014-05-26	a		0.5	37.7704
	2014-05-26	b		1	37.1895
	2014-05-26	b		1	37.6794
	2014-05-26	b		1	38.2724
	2014-05-26	c		1	36.53
	2014-05-26	c		1	36.4656
	2014-05-26	c		1	36.4029
	2014-05-26	d		1	36.9923
	2014-05-26	d		1	39.9355
	2014-05-26	d		1	37.714
	2014-07-16	a		1	34.0769
	2014-07-16	a		1	34.5904
	2014-07-16	a		1	34.5785
	2014-07-16	b		1	37.3548
	2014-07-16	b		1	37.1122
	2014-07-16	b		1	37.0421
	2014-07-16	c		1	37.5633
	2014-07-16	c		1	37.4037
	2014-07-16	c		1	36.8279
	2014-07-16	d		1	37.6642
	2014-07-16	d		1	36.6092
	2014-07-16	d		1	36.9292
	2015-03-16	a		1	35.3368
	2015-03-16	a		1	36.1883
	2015-03-16	a		1	35.0901
	2015-03-16	b		1	36.0529
	2015-03-16	b		1	35.5162
	2015-03-16	b		1	35.6431
	2015-03-16	c		1	36.4411
	2015-03-16	c		1	36.6577
	2015-03-16	c		1	38.5028
	2015-03-16	d		1	37.5453
	2015-03-16	d		1	38.371
	2015-03-16	d		1	38.3185
	2015-04-22	a		1	37.1294
	2015-04-22	a		1	38.7999
	2015-04-22	a		1	37.3958
	2015-04-22	b		1	34.4373
	2015-04-22	b		1	34.0486
	2015-04-22	b		1	34.6574
	2015-04-22	c		1	35.7549
	2015-04-22	c		1	36.2068
	2015-04-22	c		1	36.6029
	2015-04-22	d		1	37.4554
	2015-04-22	d		1	37.0137
	2015-04-22	d		1	37.4154
		Standard	1000		30.2223
		Standard	1000		30.3877
		Standard	100		33.456
		Standard	100		33.4037
		Standard	10		36.4761
		Standard	10		37.2533
		Standard	10		36.0858
		Standard	1		39.0061
		Standard	1		39.4969
		Standard	1		39.3606
Plate 3	2015-06-17	a		0.5	37.3588
Automatic threshold = 0.072	2015-06-17	a		0.5	36.7072
Template volume = 1.5 µL	2015-06-17	a		0.5	36.1095
Standard curve:	2015-06-17	c		0.666667	38.0929
y = -1.36LN(x)+ 37.94*	2015-06-17	c		0.666667	37.359
*x = CytB concentration, y = CT	2015-06-17	c		0.666667	38.5692
R2 = 0.99	2015-06-17	d		1	38.3335
	2015-06-17	d		1	37.9378
	2015-06-17	d		1	37.5477
	2015-12-24	a		1	38.0123
	2015-12-24	a		1	39.9962
	2015-12-24	a		1	39.2169
	2015-12-24	b		1	38.9139
	2015-12-24	b		1	39.8998
	2015-12-24	b		1	38.8281
	2015-12-24	c		1	37.0632
	2015-12-24	c		1	37.6607
	2015-12-24	c		1	38.5429
	2016-02-17	a		1	37.9451
	2016-02-17	a		1	39.1273
	2016-02-17	a		1	38.1512
	2016-02-17	b		1	36.2713
	2016-02-17	b		1	37.6397
	2016-02-17	b		1	37.0626
	2016-02-17	c		1	38.0021
	2016-02-17	c		1	37.9446
	2016-02-17	c		1	37.3246
	2016-03-16	a		1	35.5962
	2016-03-16	a		1	35.6158
	2016-03-16	a		1	35.2481
	2016-03-16	b		1	32.2005
	2016-03-16	b		1	31.8416
	2016-03-16	b		1	31.9778
	2016-03-16	c		1	37.6895
	2016-03-16	c		1	39.3183
	2016-03-16	c		1	37.024
	2016-03-16	d		1	36.5864
	2016-03-16	d		1	37.8547
	2016-03-16	d		1	36.4932
	2016-03-30	a		1	34.6198
	2016-03-30	a		1	33.9295
	2016-03-30	a		1	33.9442
	2016-03-30	b		1	32.0229
	2016-03-30	b		1	31.9627
	2016-03-30	b		1	32.2001
	2016-03-30	c		1	35.7532
	2016-03-30	c		1	36.2518
	2016-03-30	c		1	36.3826
	2016-03-30	d		1	36.3479
	2016-03-30	d		1	35.4201
	2016-03-30	d		1	36.5229
	2016-04-20	a		1	34.7306
	2016-04-20	a		1	36.0652
	2016-04-20	a		1	34.5561
	2016-04-20	b		1	34.9733
	2016-04-20	b		1	35.0472
	2016-04-20	b		1	34.0841
	2016-04-20	c		1	36.146
	2016-04-20	c		1	36.6436
	2016-04-20	c		1	35.7637
	2016-04-20	d		1	35.8062
	2016-04-20	d		1	35.669
	2016-04-20	d		1	35.1571
	2013-05-17	d		1	Undetermined
	2013-05-17	d		1	38.3092
	2013-05-17	d		1	38.1008
		Standard	1000		28.3077
		Standard	1000		28.3379
		Standard	100		31.606
		Standard	100		31.9166
		Standard	10		35.3192
		Standard	10		34.9747
		Standard	10		34.9455
		Standard	1		37.7117
		Standard	1		37.4421
		Standard	1		38.0571
Plate 4	2015-03-16	e		1	40.1954
Automatic threshold = 0.094	2015-03-16	e		1	Undetermined
Template volume = 1.5 µL	2015-03-16	e		1	41.3849
Standard curve:	2015-04-22	e		1	35.4672
y = -1.37LN(x)+ 38.58*	2015-04-22	e		1	36.1642
*x = CytB concentration, y = CT	2015-04-22	e		1	35.6666
R2 > 0.99	2015-04-22	f		1	34.4478
	2015-04-22	f		1	35.1428
	2015-04-22	f		1	34.5768
	2015-04-22	g		1	36.0951
	2015-04-22	g		1	38.3629
	2015-04-22	g		1	36.6224
	2015-06-17	e		1	39.1262
	2015-06-17	e		1	38.6592
	2015-06-17	e		1	38.8128
	2015-06-17	f		1	38.5005
	2015-06-17	f		1	38.7015
	2015-06-17	f		1	Undetermined
	2015-06-17	g		1	38.9143
	2015-06-17	g		1	39.7484
	2015-06-17	g		1	38.1299
	2016-02-17	e		1	39.03
	2016-02-17	e		1	40.9409
	2016-02-17	e		1	37.5282
	2016-02-17	f		1	39.8863
	2016-02-17	f		1	38.3202
	2016-02-17	f		1	39.3764
	2016-02-17	g		1	39.9766
	2016-02-17	g		1	39.9915
	2016-02-17	g		1	39.1746
	2016-03-30	e		1	37.9697
	2016-03-30	e		1	37.9439
	2016-03-30	e		1	38.2564
	2016-03-30	f		1	40.125
	2016-03-30	f		1	39.3673
	2016-03-30	f		1	38.7607
	2016-03-30	g		1	40.7577
	2016-03-30	g		1	38.7587
	2016-03-30	g		1	37.8498
	2016-04-20	e		1	36.6211
	2016-04-20	e		1	36.7643
	2016-04-20	e		1	36.7769
	2016-04-20	g		1	38.3246
	2016-04-20	g		1	38.5936
	2016-04-20	g		1	37.6341
		Standard	1000		28.8466
		Standard	1000		29.0795
		Standard	100		32.5885
		Standard	100		32.4828
		Standard	10		35.7442
		Standard	10		35.0853
		Standard	10		35.5395
		Standard	1		38.7042
		Standard	1		38.4203
		Standard	1		38.4073
Plate 5	2013-08-19	c		1	37.9642
Automatic threshold = 0.109	2013-08-19	c		1	37.9331
Template volume = 2 µL	2013-08-19	c		1	36.5075
Standard curve:	2014-03-24	b		1	39.63
y = -1.44LN(x)+ 38.60*	2014-03-24	b		1	38.4253
*x = CytB concentration, y = CT	2014-03-24	b		1	39.82
R2 = 0.97	2015-06-17	b		1	Undetermined
	2015-06-17	b		1	39.0138
	2015-06-17	b		1	38.645
		Standard	1000		28.8472
		Standard	1000		29.2005
		Standard	1000		28.0298
		Standard	100		31.9339
		Standard	100		32.2028
		Standard	100		32.4454
		Standard	10		35.094
		Standard	10		35.072
		Standard	10		34.2307
		Standard	1		37.9682
		Standard	1		Undetermined
		Standard	1		40.0044
Plate 6	2015-12-24	e		1	35.8827
Automatic threshold = 0.020	2015-12-24	e		1	36.259
Template volume = 2 µL	2015-12-24	e		1	35.3057
Standard curve:	2016-02-17	d		1	36.477
y = -1.36LN(x)+ 35.21*	2016-02-17	d		1	36.866
*x = CytB concentration, y = CT	2016-02-17	d		1	36.221
R2 = 0.98		Standard	125		28.4549
		Standard	125		28.5002
		Standard	125		28.3257
		Standard	35.7		30.3889
		Standard	35.7		30.68
		Standard	35.7		30.4484
		Standard	10.2		32.66
		Standard	10.2		32.2638
		Standard	10.2		32.2626
		Standard	2.9		33.4437
		Standard	2.9		33.4489
		Standard	2.9		33.5439
		Standard	0.8		35.9851
		Standard	0.8		35.25
		Standard	0.8		34.3946
